# Supplementary material for: Preparation and Characterization of Degradable Cellulose−Based Paper with Superhydrophobic, Antibacterial, and Barrier Properties for Food Packaging
Source: Int J Mol Sci. 2022 Sep 22;23(19):11158. doi: 10.3390/ijms231911158 (PMC9570331; doi:10.3390/ijms231911158)
Supplement: Supplementary file 1 [file ijms-23-11158-s001.zip]

Archive with 3 entries (3 files):
- M1.mp4
- M2.mp4
- Supplementary Materials.pdf
